# Supplementary material for: Circulating microRNAs in Carotid Atherosclerosis: Complex Interplay and Possible Associations with Atherothrombotic Stroke
Source: Int J Mol Sci. 2024 Sep 18;25(18):10026. doi: 10.3390/ijms251810026 (PMC11432131; doi:10.3390/ijms251810026)
Supplement: Supplementary file 1 [file ijms-25-10026-s001.zip › TableS1.xlsx]

## Sheet: Лист1
	Stenosis	miR-712-5p	miR-712-3p	miR-106b-3p	miR-106b-5p	miR-155-5p	miR-155-3p	miR-146a-3p	miR-146a-5p	miR-329-3p	miR-329-5p	miR-183-3p	miR-183-5p	miR-216-3p	miR-216-5p	miR-100-3p	miR-100-5p	miR-200c-3p	miR-200c-5p	miR-494-3p	miR-494-5p	miR-532-3p	miR-532-5p	miR-126-3p	miR-126-5p
Stenosis		-0.060	-0.115	0.098	-0.075	0.113	0.114	-0.015	-0.117	0.103	0.391***	-0.236*	0.150	-0.120	-0.234*	-0.040	-0.038	-0.022	0.140	0.217	0.260*	0.091	-0.303**	-0.127	-0.238*
miR-712-5p	-0.060		-0.160	0.024	0.121	0.021	0.056	0.037	0.068	-0.016	0.096	0.069	0.127	0.051	0.091	-0.003	0.067	0.117	0.205	-0.009	-0.055	0.167	-0.080	0.713***	-0.102
miR-712-3p	-0.115	-0.160		0.293**	0.022	-0.199	0.050	0.005	0.117	0.093	-0.168	0.098	-0.250*	-0.099	0.063	0.005	0.153	0.030	0.044	-0.199	0.000	-0.072	0.132	-0.101	0.152
miR-106b-3p	0.098	0.024	0.293**		0.048	0.020	0.016	0.013	-0.025	0.123	0.179	0.007	0.161	-0.265*	0.151	0.117	-0.015	0.089	-0.001	0.009	0.035	0.193	0.003	-0.017	0.039
miR-106b-5p	-0.075	0.121	0.022	0.048		0.054	0.083	0.025	0.506***	0.102	0.051	-0.122	-0.068	-0.116	0.190	0.108	0.278*	0.342**	0.229*	0.000	0.062	0.101	0.029	0.083	-0.093
miR-155-5p	0.113	0.021	-0.199	0.020	0.054		0.136	0.020	-0.116	0.000	0.294**	0.149	0.456***	-0.053	-0.005	0.087	-0.112	-0.183	0.086	0.026	0.008	0.031	-0.042	0.075	0.007
miR-155-3p	0.114	0.056	0.050	0.016	0.083	0.136		-0.197	0.134	0.243*	0.145	0.235*	0.110	0.039	-0.095	0.053	-0.020	-0.021	-0.069	0.079	-0.144	0.287*	0.042	-0.156	0.036
miR-146a-3p	-0.015	0.037	0.005	0.013	0.025	0.020	-0.197		-0.067	0.030	-0.016	-0.129	-0.044	0.327*	0.134	-0.030	0.204	-0.075	0.096	-0.064	0.070	-0.092	0.235*	0.100	0.095
miR-146a-5p	-0.117	0.068	0.117	-0.025	0.506***	-0.116	0.134	-0.067		0.071	-0.166	-0.030	-0.275*	-0.074	0.199	0.138	0.241*	0.535***	0.272*	0.019	0.008	-0.022	-0.093	0.008	-0.092
miR-329-3p	0.103	-0.016	0.093	0.123	0.102	0.000	0.243*	0.030	0.071		0.139	0.148	0.001	0.142	-0.063	0.067	0.061	-0.018	-0.042	-0.043	-0.088	0.212	-0.032	-0.124	0.170
miR-329-5p	0.391***	0.096	-0.168	0.179	0.051	0.294**	0.145	-0.016	-0.166	0.139		0.078	0.554***	-0.043	0.133	-0.060	0.083	-0.018	0.179	-0.006	0.108	0.056	-0.115	0.042	-0.155
miR-183-3p	-0.236*	0.069	0.098	0.007	-0.122	0.149	0.235*	-0.129	-0.030	0.148	0.078		0.069	0.178	-0.025	0.122	0.061	-0.038	-0.115	-0.219	-0.298**	0.020	0.171	0.030	0.230*
miR-183-5p	0.150	0.127	-0.250*	0.161	-0.068	0.456***	0.110	-0.044	-0.275*	0.001	0.554***	0.069		0.064	0.133	-0.095	0.021	-0.174	0.141	-0.010	-0.007	0.193	0.105	0.028	-0.025
miR-216-3p	-0.120	0.051	-0.099	-0.265*	-0.116	-0.053	0.039	0.327*	-0.074	0.142	-0.043	0.178	0.064		-0.051	0.023	0.203	-0.172	0.134	0.097	-0.323*	0.078	0.196	-0.150	0.313*
miR-216-5p	-0.234*	0.091	0.063	0.151	0.190	-0.005	-0.095	0.134	0.199	-0.063	0.133	-0.025	0.133	-0.051		0.035	0.048	0.470***	0.026	-0.218	0.056	-0.161	-0.021	0.163	0.100
miR-100-3p	-0.040	-0.003	0.005	0.117	0.108	0.087	0.053	-0.030	0.138	0.067	-0.060	0.122	-0.095	0.023	0.035		-0.035	0.001	-0.102	-0.003	-0.153	-0.005	-0.161	0.071	0.088
miR-100-5p	-0.038	0.067	0.153	-0.015	0.278*	-0.112	-0.020	0.204	0.241*	0.061	0.083	0.061	0.021	0.203	0.048	-0.035		0.244*	0.643***	-0.059	-0.025	0.156	0.045	-0.045	0.169
miR-200c-3p	-0.022	0.117	0.030	0.089	0.342**	-0.183	-0.021	-0.075	0.535***	-0.018	-0.018	-0.038	-0.174	-0.172	0.470***	0.001	0.244*		0.271*	-0.035	0.176	-0.007	-0.103	0.127	-0.036
miR-200c-5p	0.140	0.205	0.044	-0.001	0.229*	0.086	-0.069	0.096	0.272*	-0.042	0.179	-0.115	0.141	0.134	0.026	-0.102	0.643***	0.271*		0.052	0.009	0.248*	-0.036	0.042	0.036
miR-494-3p	0.217	-0.009	-0.199	0.009	0.000	0.026	0.079	-0.064	0.019	-0.043	-0.006	-0.219	-0.010	0.097	-0.218	-0.003	-0.059	-0.035	0.052		0.213	0.212	0.038	-0.153	-0.054
miR-494-5p	0.260*	-0.055	0.000	0.035	0.062	0.008	-0.144	0.070	0.008	-0.088	0.108	-0.298**	-0.007	-0.323*	0.056	-0.153	-0.025	0.176	0.009	0.213		-0.019	-0.088	0.014	-0.118
miR-532-3p	0.091	0.167	-0.072	0.193	0.101	0.031	0.287*	-0.092	-0.022	0.212	0.056	0.020	0.193	0.078	-0.161	-0.005	0.156	-0.007	0.248*	0.212	-0.019		0.349**	-0.184	0.035
miR-532-5p	-0.303**	-0.080	0.132	0.003	0.029	-0.042	0.042	0.235*	-0.093	-0.032	-0.115	0.171	0.105	0.196	-0.021	-0.161	0.045	-0.103	-0.036	0.038	-0.088	0.349**		-0.156	0.310**
miR-126-3p	-0.127	0.713***	-0.101	-0.017	0.083	0.075	-0.156	0.100	0.008	-0.124	0.042	0.030	0.028	-0.150	0.163	0.071	-0.045	0.127	0.042	-0.153	0.014	-0.184	-0.156		-0.117
miR-126-5p	-0.238*	-0.102	0.152	0.039	-0.093	0.007	0.036	0.095	-0.092	0.170	-0.155	0.230*	-0.025	0.313*	0.100	0.088	0.169	-0.036	0.036	-0.054	-0.118	0.035	0.310**	-0.117
Computed correlation used pearson-method; levels of statistical significance - * - p<0-05; ** - p<0-01; *** p<0-001
